# Supplementary material for: Exploring the Relationship between CLPTM1L-MS2 Variants and Susceptibility to Bladder Cancer
Source: Genes (Basel). 2023 Dec 28;15(1):50. doi: 10.3390/genes15010050 (PMC10815179; doi:10.3390/genes15010050)
Supplement: Supplementary file 1 [file genes-15-00050-s001.zip]

Archive with 1 entries (1 files):
- genes-2731875-supplementary.pdf
